# Supplementary material for: The Relationship Between Technology Use and Medication Access in Older Adults in Puerto Rico
Source: Int J Environ Res Public Health. 2025 Oct 7;22(10):1534. doi: 10.3390/ijerph22101534 (PMC12563701; doi:10.3390/ijerph22101534)
Supplement: Supplementary file 1 [file ijerph-22-01534-s001.zip]

Archive with 2 entries (2 files):
- Final Questionnaire [English-non-validated version].pdf
- Questionnaire_Final_v4 [Spanish-validated version].pdf
